# Supplementary material for: Synergistic Interferon-Alpha-Based Combinations for Treatment of SARS-CoV-2 and Other Viral Infections
Source: Viruses. 2021 Dec 11;13(12):2489. doi: 10.3390/v13122489 (PMC8705725; doi:10.3390/v13122489)
Supplement: Supplementary file 1 [file viruses-13-02489-s001.zip]

Archive with 1 entries (1 files):
- viruses-1483518-supplementary.pdf
